# Supplementary material for: Silicon Supply Improves Nodulation and Dinitrogen Fixation and Promotes Growth in Trifolium incarnatum Subjected to a Long-Term Sulfur Deprivation
Source: Plants (Basel). 2023 Jun 8;12(12):2248. doi: 10.3390/plants12122248 (PMC10303559; doi:10.3390/plants12122248)
Supplement: Supplementary file 1 [file plants-12-02248-s001.zip]

Archive with 1 entries (1 files):
- plants-2441465-supplementary.pdf
